# Supplementary material for: Route of Arsenic Exposure Differentially Impacts the Expression of Genes Involved in Gut-Mucosa-Associated Immune Responses and Gastrointestinal Permeability
Source: Int J Mol Sci. 2023 Mar 28;24(7):6352. doi: 10.3390/ijms24076352 (PMC10094558; doi:10.3390/ijms24076352)
Supplement: Supplementary file 1 [file ijms-24-06352-s001.zip]

Archive with 1 entries (1 files):
- ijms-2250078-supplementary.pdf
